# Supplementary material for: Multi-Component Vaccine Candidates Against Non-Typeable Haemophilus influenzae
Source: Vaccines (Basel). 2025 Aug 22;13(9):892. doi: 10.3390/vaccines13090892 (PMC12474234; doi:10.3390/vaccines13090892)
Supplement: Supplementary file 1 [file vaccines-13-00892-s001.zip]

Archive with 13 entries (12 files):
- manuscript-supplementary/
- manuscript-supplementary/SuppFig1.pdf
- __MACOSX/manuscript-supplementary/._SuppFig1.pdf
- manuscript-supplementary/Supplementary-Table-2.tiff
- __MACOSX/manuscript-supplementary/._Supplementary-Table-2.tiff
- manuscript-supplementary/Supplementary-Table-3.tiff
- __MACOSX/manuscript-supplementary/._Supplementary-Table-3.tiff
- manuscript-supplementary/SuppFig.3.pdf
- __MACOSX/manuscript-supplementary/._SuppFig.3.pdf
- manuscript-supplementary/SuppFig.2.pdf
- __MACOSX/manuscript-supplementary/._SuppFig.2.pdf
- manuscript-supplementary/Supplementary-Table-1.tiff
- __MACOSX/manuscript-supplementary/._Supplementary-Table-1.tiff
